# Supplementary material for: A Systematic Review and Meta-Analysis of Seasonal Influenza Vaccination of Health Workers
Source: Vaccines (Basel). 2021 Sep 29;9(10):1104. doi: 10.3390/vaccines9101104 (PMC8537688; doi:10.3390/vaccines9101104)
Supplement: Supplementary file 1 [file vaccines-09-01104-s001.zip]

Archive with 1 entries (1 files):
- vaccines-1316662-supplementary.pdf
